# Supplementary material for: Data-driven discovery of seasonally linked diseases from an Electronic Health Records system
Source: BMC Bioinformatics. 2014 May 16;15(Suppl 6):S3. doi: 10.1186/1471-2105-15-S6-S3 (PMC4158606; doi:10.1186/1471-2105-15-S6-S3)
Supplement: Additional file 2 — supp_table_2.xls. This is is the extension of Table 1, showing all associated health conditions, including those that are most likely the result of myasthenia gravis exacerabation. The shaded entries are likely results of the exacerbation. [file 1471-2105-15-S6-S3-S2.xlsx]

## Sheet: mg_both_hip_flu_60.txt
ICD-9 code	ICD-9 description	Have disease (case set)	Total patients (case set)	Incidence (case set)	Have disease (control set)	Total patients (control set)	Incidence (control set)	Odds ratio	Hypergeometric	FDR
354.0	Carpal tunnel syndrome	9	204	0.0441176	2	2582	0.000774593	56.9559	2.47401e-09	0
354.2	Lesion of ulnar nerve	2	204	0.00980392	0	2582	0	-1	0.00533728	0.0132292
599.0	Urinary tract infection site not specified	26	204	0.127451	76	2582	0.0294345	4.32998	5.94858e-09	0
507.0	Pneumonitis due to inhalation of food or vomitus	15	204	0.0735294	21	2582	0.00813323	9.04062	7.93951e-09	0
300.00	Anxiety state unspecified	14	204	0.0686275	22	2582	0.00852053	8.05437	7.39198e-08	0
401.9	Unspecified essential hypertension	53	204	0.259804	305	2582	0.118125	2.19939	9.72886e-08	0
530.81	Esophageal reflux	19	204	0.0931373	56	2582	0.0216886	4.29429	8.5966e-07	0
511.9	Unspecified pleural effusion	12	204	0.0588235	21	2582	0.00813323	7.23249	1.55366e-06	0.000111111
041.3	Friedlander\'s bacillus infection in conditions classified elsewhere and of unspecified site	6	204	0.0294118	2	2582	0.000774593	37.9706	3.55209e-06	9.25926e-05
242.90	Thyrotoxicosis without goiter or other cause and without thyrotoxic crisis or storm	6	204	0.0294118	2	2582	0.000774593	37.9706	3.55209e-06	9.25926e-05
427.31	Atrial fibrillation	15	204	0.0735294	41	2582	0.0158792	4.63056	6.17301e-06	0.00015873
251.8	Other specified disorders of pancreatic internal secretion	4	204	0.0196078	0	2582	0	-1	2.79695e-05	0.000289855
356.8	Other specified idiopathic peripheral neuropathy	4	204	0.0196078	0	2582	0	-1	2.79695e-05	0.000289855
368.13	Visual discomfort	2	204	0.00980392	1	2582	0.000387297	25.3137	0.0152373	0.0450183
272.0	Pure hypercholesterolemia	20	204	0.0980392	83	2582	0.0321456	3.04985	3.49207e-05	0.000238095
998.11	Hemorrhage complicating a procedure	5	204	0.0245098	2	2582	0.000774593	31.6422	3.73435e-05	0.000287356
V58.65	Long-term (current) use of steroids	5	204	0.0245098	3	2582	0.00116189	21.0948	9.36626e-05	0.000444444
V15.81	Personal history of noncompliance with medical treatment presenting hazards to health	7	204	0.0343137	13	2582	0.00503486	6.81523	0.000346952	0.00111111
379.91	Pain in or around eye	2	204	0.00980392	1	2582	0.000387297	25.3137	0.0152373	0.0448901
728.9	Unspecified disorder of muscle ligament and fascia	2	204	0.00980392	0	2582	0	-1	0.00533728	0.0135417
E946.0	Local anti-infectives and anti-inflammatory drugs causing adverse effects in therapeutic use	2	204	0.00980392	0	2582	0	-1	0.00533728	0.0136719
998.12	Hematoma complicating a procedure	4	204	0.0196078	2	2582	0.000774593	25.3137	0.000372724	0.00112745
E932.0	Adrenal cortical steroids causing adverse effects in therapeutic use	5	204	0.0245098	5	2582	0.00193648	12.6569	0.000372969	0.00109524
385.01	Tympanosclerosis involving tympanic membrane only	2	204	0.00980392	0	2582	0	-1	0.00533728	0.0136979
241.0	Nontoxic uninodular goiter	3	204	0.0147059	0	2582	0	-1	0.000387259	0.00106481
478.30	Unspecified paralysis of vocal cords	2	204	0.00980392	1	2582	0.000387297	25.3137	0.0152373	0.0448718
245.2	Chronic lymphocytic thyroiditis	3	204	0.0147059	0	2582	0	-1	0.000387259	0.00111111
V10.51	Personal history of malignant neoplasm of bladder	3	204	0.0147059	0	2582	0	-1	0.000387259	0.00101852
V10.88	Personal history of malignant neoplasm of other endocrine glands and related structures	3	204	0.0147059	0	2582	0	-1	0.000387259	0.00087963
188.8	Malignant neoplasm of other specified sites of bladder	2	204	0.00980392	0	2582	0	-1	0.00533728	0.0129167
188.9	Malignant neoplasm of bladder part unspecified	2	204	0.00980392	0	2582	0	-1	0.00533728	0.0132292
453.8	Embolism and thrombosis of other specified veins	4	204	0.0196078	3	2582	0.00116189	16.8758	0.000819897	0.00267442
311	Depressive disorder not elsewhere classified	14	204	0.0686275	62	2582	0.0240124	2.858	0.000954856	0.00545455
242.00	Toxic diffuse goiter without thyrotoxic crisis or storm	3	204	0.0147059	1	2582	0.000387297	37.9706	0.00146513	0.00673913
519.01	Infection of tracheostomy	2	204	0.00980392	0	2582	0	-1	0.00533728	0.013724
356.9	Unspecified idiopathic peripheral neuropathy	3	204	0.0147059	1	2582	0.000387297	37.9706	0.00146513	0.00663043
377.9	Unspecified disorder of optic nerve and visual pathways	3	204	0.0147059	1	2582	0.000387297	37.9706	0.00146513	0.0065942
V15.82	Personal history of tobacco use	8	204	0.0392157	24	2582	0.00929512	4.21895	0.00163246	0.00633987
250.01	Diabetes mellitus without complication type i not stated as uncontrolled	8	204	0.0392157	25	2582	0.00968242	4.0502	0.00202179	0.00689103
600.00	Hypertrophy (benign) of prostate without urinary obstruction	5	204	0.0245098	9	2582	0.00348567	7.03159	0.00232306	0.0106289
296.80	Bipolar disorder, unspecified	4	204	0.0196078	5	2582	0.00193648	10.1255	0.00262445	0.0108642
246.9	Unspecified disorder of thyroid	3	204	0.0147059	2	2582	0.000774593	18.9853	0.00346512	0.0120909
788.20	Retention of urine unspecified	3	204	0.0147059	2	2582	0.000774593	18.9853	0.00346512	0.0120909
788.29	Other specified retention of urine	3	204	0.0147059	2	2582	0.000774593	18.9853	0.00346512	0.0120909
346.90	Migraine unspecified without mention of intractable migraine without mention of status migrainosus	4	204	0.0196078	6	2582	0.00232378	8.43791	0.00412544	0.0145082
415.19	Other pulmonary embolism and infarction	4	204	0.0196078	6	2582	0.00232378	8.43791	0.00412544	0.0145082
780.57	Unspecified sleep apnea	4	204	0.0196078	6	2582	0.00232378	8.43791	0.00412544	0.0145082
285.9	Anemia unspecified	11	204	0.0539216	53	2582	0.0205267	2.6269	0.00582762	0.0131481
041.11	Methicillin susceptible staphylococcus aureus	3	204	0.0147059	3	2582	0.00116189	12.6569	0.00655751	0.016626
212.6	Benign neoplasm of thymus	2	204	0.00980392	0	2582	0	-1	0.00533728	0.0134115
327.23	Obstructive sleep apnea (adult)(pediatric)	3	204	0.0147059	3	2582	0.00116189	12.6569	0.00655751	0.0165447
V44.0	Tracheostomy status	4	204	0.0196078	10	2582	0.00387297	5.06275	0.0155837	0.0424595
254.0	Persistent hyperplasia of thymus	2	204	0.00980392	0	2582	0	-1	0.00533728	0.0138021
164.0	Malignant neoplasm of thymus	4	204	0.0196078	0	2582	0	-1	2.79695e-05	0.000289855
V10.29	Personal history of malignant neoplasm of other respiratory and intrathoracic organs	4	204	0.0196078	0	2582	0	-1	2.79695e-05	0.000289855
252.01	Primary hyperparathyroidism	2	204	0.00980392	0	2582	0	-1	0.00533728	0.0135677
358.00	Myasthenia gravis without (acute) exacerbation	86	204	0.421569	2	2582	0.000774593	544.245	2.01282e-103	NaN
374.30	Ptosis of eyelid unspecified	19	204	0.0931373	0	2582	0	-1	1.20081e-22	0
368.2	Diplopia	16	204	0.0784314	0	2582	0	-1	3.8988e-19	0
518.81	Acute respiratory failure	30	204	0.147059	60	2582	0.0232378	6.32843	1.6018e-13	0
787.20	Dysphagia, unspecified	13	204	0.0637255	3	2582	0.00116189	54.8464	5.56079e-13	0
787.2	Dysphagia	13	204	0.0637255	5	2582	0.00193648	32.9078	7.45456e-12	0
E878.8	Other specified surgical operations and procedures causing abnormal patient reaction or later complication without misadventure at time of operation	15	204	0.0735294	10	2582	0.00387297	18.9853	9.64769e-12	0
780.79	Other malaise and fatigue	16	204	0.0784314	26	2582	0.0100697	7.78884	1.16461e-08	0
518.0	Pulmonary collapse	12	204	0.0588235	22	2582	0.00852053	6.90374	2.24808e-06	0.000104167
496	Chronic airway obstruction not elsewhere classified	12	204	0.0588235	22	2582	0.00852053	6.90374	2.24808e-06	0.000104167
784.5	Other speech disturbance	6	204	0.0294118	2	2582	0.000774593	37.9706	3.55209e-06	9.25926e-05
728.87	Muscle weakness (generalized)	6	204	0.0294118	4	2582	0.00154919	18.9853	2.34953e-05	0.00030303
300.09	Other anxiety states	2	204	0.00980392	0	2582	0	-1	0.00533728	0.0135677
359.9	Myopathy unspecified	4	204	0.0196078	0	2582	0	-1	2.79695e-05	0.000289855
368.8	Other specified visual disturbances	4	204	0.0196078	1	2582	0.000387297	50.6275	0.000131805	0.000483871
786.05	Shortness of breath	14	204	0.0686275	55	2582	0.0213013	3.22175	0.000340604	0.00114583
296.7	Bipolar i disorder, most recent episode (or current) unspecified	2	204	0.00980392	1	2582	0.000387297	25.3137	0.0152373	0.045348
358.1	Myasthenic syndromes in diseases classified elsewhere	3	204	0.0147059	0	2582	0	-1	0.000387259	0.00111111
786.09	Respiratory abnormality other	7	204	0.0343137	29	2582	0.0112316	3.0551	0.0136704	0.0439259
799.1	Respiratory arrest	2	204	0.00980392	0	2582	0	-1	0.00533728	0.013776
E912	Inhalation and ingestion of other object causing obstruction of respiratory tract or suffocation	2	204	0.00980392	0	2582	0	-1	0.00533728	0.0134375
309.89	Other specified adjustment reactions	2	204	0.00980392	0	2582	0	-1	0.00533728	0.0130208
333.94	Restless legs syndrome	2	204	0.00980392	0	2582	0	-1	0.00533728	0.0134375
