# Supplementary material for: Data-driven discovery of seasonally linked diseases from an Electronic Health Records system
Source: BMC Bioinformatics. 2014 May 16;15(Suppl 6):S3. doi: 10.1186/1471-2105-15-S6-S3 (PMC4158606; doi:10.1186/1471-2105-15-S6-S3)
Supplement: Additional file 1 — supp_table_1.xls. For 284 codes with significant periodicity once trend is removed, the period and the p-value are shown for each code. [file 1471-2105-15-S6-S3-S1.xlsx]

## Sheet: all_of_interest_stricter.xls
code	desc	per	detrend per	period	p	detrend p	p-value
008.8	Intestinal infection due to other organism not elsewhere classified	1	1.0081	1.0081	1	2.6264e-05	4.034e-05
034.0	Streptococcal sore throat	50.6667	1	1	2.6976e-08	1.2865e-11	1.0218e-11
034.1	Scarlet fever	0.993464	1.0108	1.0108	1.5856e-17	2.8952e-10	2.4751e-10
038.49	Other septicemia due to gram-negative organisms	12.6667	1.0208	1.0208	6.0874e-05	0.0012683	0.00077086
041.11	Methicillin susceptible staphylococcus aureus	1	1.3333	1.009	1	0.01356	0.0035205
047.9	Unspecified viral meningitis	0.993464	1.0101	1.0101	1.2234e-10	9.7741e-08	1.0634e-07
074.0	Herpangina	0.993464	1.0175	1.0175	5.3744e-06	1.4838e-06	1.9317e-06
079.6	Respiratory syncytial virus (rsv)	0.993464	1.0238	1.0238	9.5849e-06	0.0077796	0.0070472
079.89	Other specified viral infection	12.6667	0.99225	0.99225	5.2868e-07	2.338e-10	1.1726e-10
079.99	Unspecified viral infection	50.6667	1	1	5.5594e-06	8.631e-10	2.8319e-09
110.1	Dermatophytosis of nail	5.06667	0.99187	1.0167	0.0002066	0.00015698	1.4346e-05
110.3	Dermatophytosis of groin and perianal area	24.8333	1	1	1.0585e-09	2.0136e-06	1.4415e-06
110.4	Dermatophytosis of foot	12.6667	1.0085	1.0085	6.8555e-12	6.5956e-09	5.9493e-10
111.0	Pityriasis versicolor	1	1.0909	1.0909	1	0.0060579	0.0044574
162.9	Malignant neoplasm of bronchus and lung unspecified	1	1	1	1	1	0.0027554
250.50	Diabetes mellitus with ophthalmic manifestations type ii or unspecified type not stated as uncontrolled	1	0.50633	1.0256	1	0.0060126	0.003327
250.80	Diabetes mellitus with other specified manifestations type ii or unspecified type not stated as uncontrolled	1	1.0317	1.0317	1	0.002186	0.0071475
250.82	Diabetes mellitus with other specified manifestations type ii or unspecified type uncontrolled	1	0.88406	0.88406	1	0.010963	0.0096246
256.8	Other ovarian dysfunction	1	0.86806	0.86806	1	0.0084726	0.0079799
272.0	Pure hypercholesterolemia	1	0.5	0.50549	1	2.5966e-09	0.00088461
276.0	Hyperosmolality and/or hypernatremia	1	1.0175	1.0175	1	0.00036317	0.00026656
276.5	Volume depletion disorder	11.6667	1.0247	1.0247	1.1309e-10	9.1637e-07	7.0081e-06
300.3	Obsessive-compulsive disorders	1	1.0256	1.0256	1	0.0042384	0.0061681
300.4	Dysthymic disorder	1	1.0427	1.0427	1	0.00074716	0.00040641
304.30	Cannabis dependence unspecified use	1	0.73563	0.72316	1	0.0080127	0.0047215
305.1	Nondependent tobacco use disorder	1	1	0.8	1	1	0.0062232
307.1	Anorexia nervosa	1	0.82883	0.82883	1	0.0076726	0.006762
307.81	Tension headache	1	0.53991	0.53991	1	0.003473	0.0028619
309.0	Adjustment reaction with adjustment disorder with depressed mood	10.1333	1	1	2.4235e-15	1.2744e-05	2.261e-06
309.24	Adjustment disorder with anxiety	12.6667	0.99187	0.99187	1.2566e-15	3.8181e-05	7.4483e-06
309.28	Adjustment disorder with mixed anxiety and depressed mood	1	1.0085	1.0085	1	0.0051238	0.0042943
309.4	Adjustment disorder with mixed disturbance of emotions and conduct	1	1.0081	1.0081	1	3.04e-06	4.923e-07
309.9	Unspecified adjustment reaction	1	0.99145	0.99145	1	0.0090228	0.0040635
311	Depressive disorder not elsewhere classified	1	0.50575	0.50575	1	1.5488e-07	5.6725e-06
312.9	Unspecified disturbance of conduct	1	0.99225	0.99225	1	5.3551e-07	5.1711e-08
313.81	Oppositional defiant disorder of childhood or adolescence	1	1.0167	1.0167	1	0.00084952	0.00033194
314.01	Attention deficit disorder of childhood with hyperactivity	1	1	1	1	7.1991e-07	2.7707e-08
314.1	Hyperkinesis of childhood with developmental delay	1	1.0351	1.0085	1	0.0017844	0.0015934
345.10	Generalized convulsive epilepsy without intractable epilepsy	1	1	0.49383	1	1	0.0043117
354.0	Carpal tunnel syndrome	1	1	1	1	0.0004405	0.00070212
358.01	Myasthenia gravis with (acute) exacerbation	6	0.50575	0.50575	0.0095549	0.027534	0.0094043
366.16	Senile nuclear sclerosis	1	1	1	1	0.0031162	0.0015315
368.2	Diplopia	1	0.34545	0.34234	1	0.0042432	0.0024874
369.9	Unspecified visual loss	1.01333	0.98246	0.98246	0.0015558	0.00081193	0.000794
371.20	Corneal edema unspecified	1.01333	1.0196	1.0196	1.0392e-05	0.00011317	8.7504e-05
372.14	Other chronic allergic conjunctivitis	0.993464	1	1	3.5922e-07	3.9223e-05	3.4896e-05
372.30	Conjunctivitis unspecified	0.993464	1	1	9.7133e-13	6.7814e-12	3.8192e-12
379.23	Vitreous hemorrhage	1	1.0095	1.0095	1	0.0014357	0.00066615
380.10	Infective otitis externa unspecified	0.993464	1.0085	1.0085	1.9707e-11	1.744e-12	9.4705e-12
381.3	Other and unspecified chronic nonsuppurative otitis media	1.01333	1.0303	1.0303	3.2055e-05	0.00082544	0.00286
382.9	Unspecified otitis media	0.993464	1.0081	1.0081	1.4199e-16	2.1274e-18	2.5863e-18
384.22	Attic perforation of tympanic membrane	1.92	0.96552	0.96552	0.010744	0.0022732	0.0015794
389.00	Conductive hearing loss unspecified	1	1.0085	1.0085	1	0.00085115	0.0010153
428.0	Congestive heart failure unspecified	1	0.49808	0.35519	1	0.0046641	0.0078922
428.1	Left heart failure	1	0.76364	0.76364	1	0.0049713	0.0025133
437.9	Unspecified cerebrovascular disease	1	1	1.0926	1	1	0.0024423
440.24	Atherosclerosis of native arteries of the extremities with gangrene	1	1.0095	1.0095	1	0.00015875	0.00076638
443.9	Peripheral vascular disease unspecified	1	0.99145	0.99145	1	0.0010102	0.0018905
446.1	Acute febrile mucocutaneous lymph node syndrome (mcls)	16.8889	0.9899	0.9899	0.029237	0.0088008	0.0093922
454.2	Varicose veins of lower extremities with ulcer and inflammation	1	0.99167	0.99167	1	0.0006985	9.2039e-05
454.9	Asymptomatic varicose veins	1	1.0085	1.0085	1	6.9057e-05	3.0952e-05
459.9	Unspecified circulatory system disorder	1	1.0256	1.0526	1	0.00031704	9.9513e-05
461.9	Acute sinusitis unspecified	12.6667	1	1	2.3896e-13	2.7296e-13	1.0198e-13
462	Acute pharyngitis	0.993464	0.98413	0.98413	1.8854e-12	4.0895e-15	8.7741e-15
463	Acute tonsillitis	0.993464	0.97297	0.97297	1.4398e-08	5.7814e-08	2.0493e-07
464.4	Croup	1.03401	1.009	1.009	8.6209e-08	1.7408e-05	2.3159e-06
465.9	Acute upper respiratory infections of unspecified site	1.01333	1.0159	1.0159	4.0601e-22	1.8713e-20	4.1785e-21
466.0	Acute bronchitis	1.01333	1.0085	1.0085	5.7671e-16	4.0838e-15	2.2305e-15
466.11	Acute bronchiolitis due to respiratory syncytial virus (rsv)	0.993464	0.99187	0.99187	8.9925e-16	8.5782e-16	9.8808e-16
466.19	Acute bronchiolitis due to other infectious organisms	0.993464	1.009	1.009	1.532e-16	1.4457e-13	1.0721e-13
470	Deviated nasal septum	4.60606	0.98148	0.98148	0.002406	0.00070179	0.00095039
472.0	Chronic rhinitis	12.6667	0.98246	0.98246	5.5466e-09	0.00041478	0.00032926
473.9	Unspecified sinusitis (chronic)	0.993464	0.99145	0.99145	4.8841e-14	1.0214e-12	1.6041e-14
474.00	Chronic tonsillitis	0.993056	0.95098	0.95098	3.9546e-06	0.00083849	0.0032284
474.10	Hypertrophy of tonsil with adenoids	1	1.027	1.027	1	3.6035e-06	1.1264e-05
474.12	Hypertrophy of adenoids alone	10.1333	1.0175	1.0175	7.1056e-15	9.2937e-08	5.7757e-07
477.0	Allergic rhinitis due to pollen	1	1.0175	1.0175	1	0.0027946	0.003102
477.8	Allergic rhinitis due to other allergen	0.503333	0.99123	0.99123	0.00010163	0.00072361	0.00069741
477.9	Allergic rhinitis cause unspecified	0.50165	0.50407	1.0081	1.4013e-06	3.1929e-06	3.4446e-06
478.1	Other diseases of nasal cavity and sinuses	1	0.97849	0.97849	1	0.00092141	0.0013788
480.9	Viral pneumonia unspecified	1.03401	1.0323	1.0323	1.4204e-05	5.3049e-05	4.8693e-05
481	Pneumococcal pneumonia [streptococcus pneumoniae pneumonia]	1.01333	1.0208	1.0208	3.0348e-09	2.6018e-07	1.6676e-07
482.9	Bacterial pneumonia unspecified	25.3333	1.0185	1.0185	8.7799e-10	6.6604e-09	7.1024e-09
486	Pneumonia organism unspecified	1.01333	1	1	4.1713e-12	2.1666e-16	1.4369e-16
487.1	Influenza with other respiratory manifestations	1.03401	1.0108	1.0108	0.0097664	2.4495e-06	2.4898e-06
490	Bronchitis not specified as acute or chronic	1.01333	1.0085	1.0085	1.1052e-18	1.5685e-15	3.7549e-16
493.90	Asthma unspecified	0.50165	0.49808	1.0078	7.5632e-08	8.0469e-10	1.7503e-11
493.91	Asthma unspecified type with status asthmaticus	0.993464	0.99145	0.99145	4.6437e-09	9.6906e-08	6.6313e-09
493.92	Asthma unspecified with (acute) exacerbation	1	0.49718	1.0115	1	6.1971e-05	0.0001208
518.81	Acute respiratory failure	1	1.0256	1.0256	1	0.0011804	0.00084627
518.83	Chronic respiratory failure	1	0.82883	0.82883	1	0.017939	0.0099605
519.1	Other diseases of trachea and bronchus not elsewhere classified	1	0.5	0.93103	1	0.011532	0.0084326
519.9	Unspecified disease of respiratory system	1.01333	1	1	9.2781e-14	5.8562e-14	9.8254e-15
528.0	Stomatitis	1	1.0267	1.0267	0.017559	0.0069692	0.0084092
528.00	Stomatitis and mucositis, unspecified	1	1.0505	1.0505	1	0.0071534	0.0029146
533.90	Peptic ulcer of unspecified site unspecified as acute or chronic without hemorrhage or perforation without obstruction	1	1	0.49084	1	1	0.0019434
553.20	Unspecified ventral hernia without obstruction or gangrene	1	1.0185	1.0185	1	0.00071982	0.0013766
558.9	Other and unspecified noninfectious gastroenteritis and colitis	0.993464	1.0081	1.0081	2.5877e-16	1.3383e-15	1.8171e-15
562.10	Diverticulosis of colon (without hemorrhage)	1	0.50407	0.98413	1	0.028674	0.0078123
564.00	Unspecified constipation	1	1	0.48485	1	1	0.0091684
571.40	Chronic hepatitis unspecified	1	0.94574	0.94574	1	0.0075967	0.0025525
582.1	Chronic glomerulonephritis with lesion of membranous glomerulonephritis	1	0.95726	0.95726	1	0.0018846	0.0031285
584.9	Acute renal failure unspecified	1	1	0.50388	1	1	0.0072291
590.10	Acute pyelonephritis without lesion of renal medullary necrosis	1	1.0175	1.0175	1	0.00056734	0.00055871
590.80	Pyelonephritis unspecified	1	1.0256	1.0256	1	0.00029495	0.00059099
599.0	Urinary tract infection site not specified	1	0.97778	0.97778	1	0.0028133	8.8833e-09
599.7	Hematuria	1	1.0463	1.0463	1	0.0011453	0.0023385
625.3	Dysmenorrhea	16.8889	1.0085	1.0085	7.6612e-06	5.2584e-07	1.8817e-08
651.01	Twin pregnancy delivered	1	0.43089	0.4257	1	0.013979	0.0057646
664.01	First-degree perineal laceration with delivery	1	1.0175	0.33048	1	0.030685	0.0052934
682.3	Cellulitis and abscess of upper arm and forearm	1	1.0085	1.0085	1	5.3447e-06	5.12e-06
682.6	Cellulitis and abscess of leg except foot	1	1.0081	1.0081	1	3.6211e-09	4.9041e-09
682.7	Cellulitis and abscess of foot except toes	1	1.009	1.009	1	0.00024046	0.00042026
682.9	Cellulitis and abscess of unspecified sites	12.6667	1.0085	1.0085	1.4086e-12	3.0409e-10	3.2552e-11
684	Impetigo	12.6667	0.99145	0.99145	1.0044e-17	6.8284e-06	4.9592e-06
686.9	Unspecified local infection of skin and subcutaneous tissue	7.2381	1.0175	1.0175	1.1725e-13	7.9867e-09	1.0151e-08
691.8	Other atopic dermatitis and related conditions	12.6667	1	1	5.3655e-07	2.9616e-06	3.6732e-07
692.9	Contact dermatitis and other eczema unspecified cause	50.6667	1.0081	1.0081	6.7014e-10	3.2314e-08	1.3557e-09
698.9	Unspecified pruritic disorder	1	1.0702	1.0702	1	0.005143	0.0042885
704.8	Other specified diseases of hair and hair follicles	25.3333	1.0286	1.0286	4.9997e-07	7.2739e-05	2.3983e-05
705.81	Dyshidrosis	1	0.97436	0.97436	1	0.019415	0.0035503
706.1	Other acne	1	0.99187	0.99187	1	0.00080281	0.00018361
706.8	Other specified diseases of sebaceous glands	0.993464	0.98039	0.98039	1.0489e-09	5.1468e-08	3.8377e-08
709.09	Other dyschromia	1.01333	1.0286	1.0286	0.0012508	0.00019775	0.00030357
715.90	Osteoarthrosis unspecified whether generalized or localized involving unspecified site	1	0.50196	1.0159	1	2.9808e-06	3.1946e-06
715.96	Osteoarthrosis unspecified whether generalized or localized involving lower leg	1	1.0244	1.0244	1	0.0021652	0.00044654
718.46	Contracture of lower leg joint	1	0.88333	0.88333	1	0.0092768	0.0091281
719.07	Effusion of ankle and foot joint	12.5833	0.93023	0.93023	8.939e-05	0.0072527	0.0068173
719.45	Pain in joint involving pelvic region and thigh	1	0.98413	0.98413	1	0.012364	0.0051676
719.46	Pain in joint involving lower leg	1	0.98485	0.98485	1	0.0046579	0.00011056
719.47	Pain in joint involving ankle and foot	1	1	1	1	4.0785e-05	3.4538e-06
719.55	Stiffness of joint not elsewhere classified involving pelvic region and thigh	1	0.68	0.68	1	0.0019005	0.0022592
719.56	Stiffness of joint not elsewhere classified involving lower leg	1	1.0076	1.0076	1	0.00087073	0.0010969
723.1	Cervicalgia	1	0.49808	0.98485	1	0.0091808	0.0066903
724.5	Backache unspecified	1	0.82353	0.82353	1	0.023619	0.0061193
726.10	Disorders of bursae and tendons in shoulder region unspecified	1	0.99225	0.9697	1	0.0023316	0.006224
729.2	Neuralgia neuritis and radiculitis unspecified	1	1.0667	1.0667	1	0.0026734	0.007369
729.5	Pain in limb	1	1.0078	0.98485	1	5.4814e-06	5.6092e-08
729.81	Swelling of limb	1	1.0159	1.0159	1	1.3501e-06	2.2456e-06
754.81	Pectus excavatum	25.1667	1.0196	1.0196	5.7627e-07	0.00029731	0.00035114
775.6	Neonatal hypoglycemia	1	1.0323	1.0323	1	4.1759e-05	4.3924e-05
780.4	Dizziness and giddiness	1	0.99225	1.0159	1	5.1995e-05	3.912e-07
781.2	Abnormality of gait	1	1.0769	1.0769	1	0.0086449	0.0080108
782.0	Disturbance of skin sensation	1	1.0159	1.0159	1	0.0033295	0.0033751
782.1	Rash and other nonspecific skin eruption	50.6667	1.0081	1.0081	3.916e-15	8.7026e-09	6.5003e-11
782.3	Edema	0.993464	0.98333	1.0085	6.6185e-13	3.8365e-11	1.1663e-10
784.0	Headache	1	0.5	0.5	1	3.0544e-10	6.0608e-08
784.7	Epistaxis	16.8889	0.99145	0.99145	1.3537e-10	2.8731e-13	1.1674e-13
786.2	Cough	1	1.0233	1.0233	1	1.5925e-10	1.5594e-11
786.52	Painful respiration	1	1.0702	1.0702	1	0.016337	0.0024323
787.03	Vomiting alone	50.6667	1.0159	1.0159	3.2934e-19	7.7408e-12	1.0289e-11
787.91	Diarrhea	1	0.99225	0.99225	1	8.9933e-08	6.8105e-07
789.00	Abdominal pain unspecified site	1	0.5	1	1	0.012229	0.0023558
794.4	Nonspecific abnormal results of function study of kidney	1	1.0857	1.0857	1	0.0063741	0.0087582
796.9	Other nonspecific abnormal findings	1	0.98333	0.98333	1	0.00065642	0.00053574
810.00	Closed fracture of clavicle unspecified part	0.993464	1	1	0.00054376	0.00054894	0.0008412
812.41	Supracondylar fracture of humerus closed	50.6667	1.0196	1.0196	5.7697e-10	1.2382e-05	7.2204e-06
813.00	Closed fracture of upper end of forearm unspecified	16.8889	0.9899	0.9899	4.2732e-05	0.0016758	0.0016023
813.41	Colles' fracture closed	0.993464	0.97297	0.97297	0.0013785	0.0035108	0.0047054
813.42	Other closed fractures of distal end of radius (alone)	1	1	1	1	0.00079172	0.00097516
813.44	Fracture of lower end of radius with ulna closed	1	0.98198	0.98198	1	0.0079058	0.0035457
813.80	Closed fracture of unspecified part of forearm	16.8889	0.89394	0.89394	6.8461e-13	0.00083329	0.00052334
813.81	Fracture of unspecified part of radius (alone) closed	0.993464	0.99099	0.99099	1.1427e-13	2.2782e-12	6.5031e-12
825.20	Fracture of unspecified bone(s) of foot (except toes) closed	16.8889	1.037	1.037	7.2726e-15	3.826e-05	2.9037e-05
825.25	Fracture of metatarsal bone(s) closed	50.6667	1.0286	1.0286	1.8463e-10	4.1859e-08	1.785e-08
826.0	Closed fracture of one or more phalanges of foot	16.8889	0.99048	0.99048	5.7913e-08	1.5045e-05	1.0923e-05
836.3	Dislocation of patella closed	16.8889	0.77778	0.77778	8.4491e-09	0.0033961	0.0027166
840.4	Rotator cuff (capsule) sprain	1	0.96296	0.96296	1	0.0067437	0.0056534
844.2	Sprain of cruciate ligament of knee	1	1.0167	1.0167	1	0.0029816	0.0044217
844.9	Sprain of unspecified site of knee and leg	12.6667	0.99099	0.99099	0.00011845	0.003938	0.0097472
845.00	Unspecified site of ankle sprain	16.8889	1	1	7.7582e-08	3.2413e-07	1.3364e-07
845.10	Unspecified site of foot sprain	0.993464	1	1	1.8164e-05	0.00014764	0.00035489
848.9	Unspecified site of sprain and strain	50.6667	0.50216	0.50216	7.1192e-08	2.5852e-09	3.1356e-08
850.0	Concussion with no loss of consciousness	1	1.0081	1.0081	1	0.0071187	0.008584
873.0	Open wound of scalp without complication	1.01333	1.009	1.009	4.1775e-12	4.8526e-12	1.8773e-11
873.40	Open wound of face unspecified site uncomplicated	1	1.0167	1.0167	1	8.6661e-09	7.4482e-09
873.42	Open wound of forehead uncomplicated	1	1	1	1	0.0041554	0.0052047
873.43	Open wound of lip uncomplicated	16.8889	0.99048	0.99048	1.2197e-10	0.00054804	0.00095091
873.44	Open wound of jaw uncomplicated	1.01333	1.0101	1.0101	3.0562e-08	9.0347e-06	3.5783e-05
879.8	Open wound(s) (multiple) of unspecified site(s) without complication	1	1.0333	1.0333	1	5.3604e-05	2.1808e-05
880.03	Open wound of upper arm without complication	0.993464	1	1	1.1295e-09	4.6548e-05	5.0919e-05
881.00	Open wound of forearm without complication	0.993464	0.9899	0.9899	3.8492e-20	1.2502e-12	4.5457e-12
881.01	Open wound of elbow without complication	0.993464	0.98851	0.98851	6.1959e-12	2.022e-05	4.7698e-05
881.02	Open wound of wrist without complication	0.993464	0.95833	0.95833	2.5363e-09	1.9371e-07	2.697e-07
882.0	Open wound of hand except fingers alone without complication	1.01333	1.009	1.009	3.8163e-11	1.2083e-08	2.6581e-08
883.0	Open wound of fingers without complication	16.8889	1.0351	1.0351	6.5263e-12	1.0714e-05	1.2612e-05
886.0	Traumatic amputation of other finger(s) (complete) (partial) without complication	1	0.73874	0.73874	1	0.00019515	0.00023858
890.0	Open wound of hip and thigh without complication	1.01333	1.0115	1.0115	4.3841e-07	4.13e-06	5.1538e-06
891.0	Open wound of knee leg (except thigh) and ankle without complication	0.993464	0.99099	1.0185	1.1271e-19	5.0506e-15	3.1544e-14
892.0	Open wound of foot except toe(s) alone without complication	1.01333	0.9899	0.9899	1.107e-14	2.0792e-10	1.2664e-09
893.0	Open wound of toe(s) without complication	0.993464	1	1	9.4164e-11	4.1722e-08	9.2103e-08
913.0	Abrasion or friction burn of elbow forearm and wrist without infection	25.3333	0.99206	0.99206	1.7369e-11	4.514e-07	4.0512e-07
916.0	Abrasion or friction burn of hip thigh leg and ankle without infection	25.1667	1.0244	1.0244	4.1503e-15	6.3796e-05	6.225e-05
919.4	Insect bite nonvenomous of other multiple and unspecified sites without infection	0.993464	1	1	6.1842e-17	4.4256e-15	1.6202e-15
920	Contusion of face scalp and neck except eye(s)	12.6667	1.009	1.009	9.1254e-07	7.0325e-07	3.5316e-06
923.10	Contusion of forearm	0.993464	1.0101	1.0101	0.00020837	0.00061268	0.00070145
923.11	Contusion of elbow	0.974359	1	1	0.00032911	0.0014055	0.0032993
924.10	Contusion of lower leg	1	0.97561	0.97561	1	0.0060938	0.0049682
924.20	Contusion of foot	1.01333	1.0101	1.0101	1.0509e-07	3.6873e-05	3.6159e-05
924.3	Contusion of toe	0.993464	1.0323	1.0323	4.4338e-07	3.3894e-05	2.4795e-05
924.8	Contusion of multiple sites not elsewhere classified	1	0.99099	0.99099	1	0.0004029	0.00083269
924.9	Contusion of unspecified site	0.50165	0.99099	0.99099	2.1913e-07	1.2898e-05	2.1173e-06
949.0	Burn of unspecified site unspecified degree	1	0.95	0.95	1	0.0066411	0.0043473
959.01	Other and unspecified injury to head	1	0.97619	0.95349	1	0.00036453	0.00088626
959.3	Other and unspecified injury to elbow forearm and wrist	1	1.0101	1.0101	1	2.3304e-06	5.2588e-06
959.5	Other and unspecified injury to finger	4.22222	1.0392	1.0392	3.0272e-05	0.0020862	0.0015139
959.9	Other and unspecified injury to unspecified site	1	0.99187	0.99187	1	0.00039938	0.00045299
989.5	Toxic effect of venom	0.993464	1	1	1.306e-10	5.3363e-08	4.2062e-08
995.3	Allergy unspecified not elsewhere classified	0.993464	1	1	1.8884e-06	1.5613e-07	4.1245e-08
996.62	Infection and inflammatory reaction due vascular device, implant and graft	1	1	1	1	9.8262e-07	3.0406e-06
E826.1	Pedal cycle accident injuring pedal cyclist	16.6667	0.96124	0.96124	1.8908e-10	1.0826e-07	9.3925e-08
E849.4	Accidents occurring in place for recreation and sport	16.8889	0.99259	0.99259	1.827e-21	1.1132e-08	1.1464e-08
E878.8	Other specified surgical operations and procedures causing abnormal patient reaction or later complication without misadventure at time of operation	1	1.0081	1.0081	1	0.00054377	0.00026183
E888.8	Other accidental fall	1	1.0267	1.0267	1	0.0017751	0.004155
E906.0	Dog bite	1	1.0175	1.0175	1	0.00010401	0.00012847
E906.4	Bite of nonvenomous arthropod	16.8889	1.0074	1.0074	2.8849e-10	6.0163e-06	3.5903e-06
E916	Struck accidentally by falling object	1	1.0081	1.0081	1	0.0022207	0.0027208
E917.0	Striking against or struck accidentally in sports without subsequent fall	1	1	1	1	0.00018572	0.00018021
E917.9	Other accident caused by striking against or being struck accidentally by objects or persons with/without subsequent fall	1	1.0488	1.0238	1	3.2009e-05	3.4031e-05
E918	Caught accidentally in or between objects	1	0.99187	0.99187	1	0.00063712	0.00090852
E920.8	Accidents caused by other specified cutting and piercing instruments or objects	1	1.0078	1.0078	1	1.0826e-08	1.8651e-08
E960.0	Unarmed fight or brawl	1	1.05	1.05	1	0.0048703	0.0068354
V02.51	Carrier or suspected carrier of group b streptococcus	1	1.043	1.043	1	0.011306	0.0058084
V03.82	Need for prophylactic vaccination and inoculation against streptococcus pneumoniae [pneumococcus]	1	0.97778	0.97778	1	8.1961e-05	4.1574e-05
V04.5	Need for prophylactic vaccination and inoculation against rabies	16.5556	1.019	1.019	4.9627e-07	0.00012305	9.1954e-05
V04.8	Need for prophylactic vaccination and inoculation against other viral diseases	1.03846	1.0317	1.0317	0.0011083	0.0035594	0.003543
V04.81	Need for prophylactic vaccination and inoculation against influenza	0.986111	0.96825	0.98333	0.00016029	0.0011719	0.0010346
V07.2	Need for prophylactic immunotherapy	1.01333	1	1	0.00066652	0.00044453	0.00030972
V19.3	Family history of other ear disorders	1.00813	1.0145	1.0145	0.017112	0.0087968	0.0069026
V20.2	Routine infant or child health check	10.1333	0.50187	1.0152	5.0067e-05	0.00055998	4.9385e-05
V21.2	Other development of adolescence	0.50165	0.49799	1.0333	2.4676e-05	6.5804e-07	0.00038412
V22.0	Supervision of normal first pregnancy	1	2.1333	0.50196	1	0.0063267	0.0029638
V22.1	Supervision of other normal pregnancy	1	1	1.0233	1	1	0.003098
V27.0	Mother with single liveborn	1	1	1	1	1.1136e-06	1.4775e-06
V30.00	Single liveborn born in hospital delivered without cesarean section	1	0.98413	1.0081	1	1.4654e-05	2.881e-05
V42.0	Kidney replaced by transplant	1	0.97778	0.97778	1	0.034939	0.00039952
V58.3	Attention to surgical dressings and sutures	1	1	1	3.2617e-10	2.9565e-11	7.1293e-11
V61.20	Counseling for parent-child problem unspecified	50.6667	1	1	5.6696e-15	1.5638e-08	8.1154e-10
V62.3	Educational circumstances	0.955975	0.97619	1	0.0047577	0.003483	0.0021169
V62.81	Interpersonal problems not elsewhere classified	16.8889	0.99145	0.99145	3.812e-07	1.6299e-06	1.7407e-07
V62.82	Bereavement uncomplicated	8.44444	0.5	1	2.7091e-05	0.00045893	0.001433
V62.89	Other psychological or physical stress not elsewhere classified	1	0.49808	0.98485	1	0.00065718	0.00016382
V65.5	Person with feared complaint in whom no diagnosis was made	1	0.99145	0.99145	1	0.0090408	0.0066098
V67.9	Unspecified follow-up examination	1	0.9697	0.9697	1	0.00036899	1.8371e-05
V68.1	Issue of repeat prescriptions	1	1	1	1	0.00072011	0.00010436
V70.0	Routine general medical examination at a health care facility	1	0.50575	0.50575	1	6.3808e-07	6.3002e-05
V70.9	Unspecified general medical examination	1	1.05	1.0769	1	0.010665	0.0086191
V71.09	Observation of other suspected mental condition	12.6667	0.49084	0.49084	3.231e-10	0.0001258	0.00027826
V72.4	Pregnancy examination or test	1	0.98667	0.98667	1	0.0022109	0.00086248
153.9	Malignant neoplasm of colon unspecified site	1	1	1.2323	1	1	0.0074912
154.0	Malignant neoplasm of rectosigmoid junction	1	1.1171	1.1171	1	0.008919	0.0054936
159.9	Malignant neoplasm of ill-defined sites within the digestive organs and peritoneum	1	1.3974	1.3974	1	0.005347	0.004065
195.0	Malignant neoplasm of head face and neck	0.779487	1.2051	1.2051	0.002249	0.0026622	0.0024928
202.00	Nodular lymphoma unspecified site	1	1.321	1.321	1	0.00029283	0.00022958
284.8	Other specified aplastic anemias	1	1	1.4921	1	1	0.0065518
285.1	Acute posthemorrhagic anemia	1	1.4103	1.4103	1	0.0030334	0.0020221
285.22	Anemia in neoplastic disease	1	1.4912	1.4912	1	0.00018962	0.00010748
300.00	Anxiety state unspecified	1	0.5	1.2941	1	1.1722e-05	0.00012968
300.01	Panic disorder without agoraphobia	1	1	1.2353	1	1	0.0093464
427.2	Paroxysmal tachycardia unspecified	1	1.4921	1.4921	1	0.0046162	0.0028133
428.9	Heart failure unspecified	1	1.4615	1.4615	1	0.0042295	0.00062826
438.0	Cognitive deficits	11.8333	1.2381	1.2381	2.0682e-05	0.00023264	0.00024062
444.22	Arterial embolism and thrombosis of lower extremity	16.8889	1.1515	1.1515	2.619e-09	0.0016707	0.00031301
493.00	Extrinsic asthma unspecified	1	1	1.2549	1	1	0.007652
577.1	Chronic pancreatitis	1	1.3333	1.3333	1	0.0091216	0.0050925
585	Chronic kidney disease (ckd)	1	1.1852	1.1852	1	0.0025331	0.0025601
626.0	Absence of menstruation	1	1.1961	1.1961	1	0.0044615	0.00075765
627.0	Premenopausal menorrhagia	1	1.2143	1.2143	1	0.015287	0.0095044
646.63	Antepartum infections of genitourinary tract	1	1.3333	1.3333	1	0.0039606	0.0046163
716.90	Unspecified arthropathy site unspecified	1	1.4286	1.4286	1	0.010041	0.0050239
721.0	Cervical spondylosis without myelopathy	1	1.1875	1.1875	1	0.0027811	0.0021639
726.19	Other specified disorders of bursae and tendons in shoulder region	1	1.3467	1.3467	1	0.0066506	0.0060641
728.71	Plantar fascial fibromatosis	1	1.1569	1.1569	1	0.0039023	0.003097
729.1	Myalgia and myositis unspecified	1	1	1.4444	1	1	0.00079099
743.20	Buphthalmos unspecified	1	1.4203	1.4203	1	0.0072208	0.0078231
783.22	Underweight	1	1.2029	1.2029	1	0.006225	0.0028547
811.00	Closed fracture of scapula unspecified part	1	1.4444	1.4444	1	0.0020433	0.0018992
812.03	Fracture of greater tuberosity of humerus closed	1	1.3929	1.3929	1	0.0028681	0.0031604
813.05	Fracture of head of radius closed	1	1.1717	1.1717	1	0.00054429	0.00051245
E888.9	Unspecified accidental fall	1	1.303	1.303	1	0.0041699	0.0098038
V24.0	Postpartum care and examination immediately after delivery	1	1.4	1.4	1	0.005629	0.0040084
V76.12	Other screening mammogram	1	0.49804	1.4598	1	0.033693	0.006463
V76.2	Screening for malignant neoplasms of the cervix	1	1.2941	1.2941	1	0.0054266	0.0045799
